# Supplementary material for: Genome-Wide Mapping of Quantitative Trait Loci for Yield-Attributing Traits of Peanut
Source: Genes (Basel). 2024 Jan 23;15(2):140. doi: 10.3390/genes15020140 (PMC10888419; doi:10.3390/genes15020140)
Supplement: Supplementary file 1 [file genes-15-00140-s001.zip › Supplementary table S1.xlsx]

## Sheet: Supplementary table S1
Supplementary Table S1: ANOVA of RIL population for 10 traits in different environments
Source of variation	Replication MSS	Treatment MSS	S.Em. ±	F value	Significance	C. D.	C. V.
Pod yield (E1)	104806	42147.2	95.41	2.31	0.0002	266.72	19.98
Pod yield (E2)	323325	58078.9	133.05	1.6	0.0024	371.78	44.71
Haulm yield (E1)	168901	16058.4	61.33	2.13	0.004	171.44	19.95
Haulm yield (E2)	286335	81801.2	182.1	1.23	0.1054	509.05	27
HPW (E1)	3002.81	201.87	7.9	1.62	0.0021	22.09	14.31
HPW (E2)	290.16	25.19	2.2	2.61	0.0003	6.14	4.09
HSW (E1)	1294.47	62.37	4.18	1.78	0.0003	11.69	17.15
HSW (E2)	38.07	2.42	0.47	2.42	0.00043	1.33	2.12
SP (E1)	4042.23	76.65	5.23	1.4	0.0229	14.63	13.95
SP (E2)	8.69	41.89	3.5	1.7	0.0005	9.79	8.2
SCMR (E1)	476.89	63.81	4.09	1.9	7e-05	11.44	12.77
SCMR (E2)	401.88	27.62	2.84	1.71	0.00072	7.94	9.65
Oil content (E1)	2208.96	25.22	2.73	1.7	0.00083	7.62	8.71
Oil content (E2)	51.12	19.01	2.05	2.26	0.0043	5.73	6.29
Protein content (E1)	200.95	2.62	0.9	1.6	0.00248	2.52	4.42
Protein content (E2)	187.79	2.95	0.81	2.23	0.00012	2.27	4
Linoleic acid (E1)	113.82	41.62	3.38	1.82	0.0002	9.46	17.15
Linoleic acid (E2)	40.84	69.55	3.56	2.75	0.00652	9.94	18.07
Oleic acid (E1)	61.16	62.04	4.28	1.69	0.00093	11.98	12.33
Oleic acid (E2)	1673.99	92.37	4.61	2.71	0.0609	12.9	13.81
E1: Environment ICRISAT, E2: Environment Kadiri, MSS: Mean sum of square, S.Em.: Standard error of mean, C.D.: Critical difference at 5% level of significance, C.V.: Coefficient of variation (%)
