# Supplementary material for: Genome-Wide Mapping of Quantitative Trait Loci for Yield-Attributing Traits of Peanut
Source: Genes (Basel). 2024 Jan 23;15(2):140. doi: 10.3390/genes15020140 (PMC10888419; doi:10.3390/genes15020140)
Supplement: Supplementary file 1 [file genes-15-00140-s001.zip › Supplementary table S2.xlsx]

## Sheet: Supplementary table S2
Supplementary Table S2: Combined Analysis of variance for pooled data of RIL population
Trait	Source of Variation	dF	Sum of Squares	Mean Squares	F-Calculated	Signficance
Pod yield	Environment	1	9.04742e+06	9.04742e+06	43.577	0.02219
	Genotype	143	5.764e+06	40307.7	0.659	0.99336
	Environment X Genotype	143	8.74088e+06	61125.1	2.218	0.001
	Pooled Error	286	7.88299e+06	27562.9
	Total	575	3.18505e+07
Haulm yield	Environment	1	3.87937e+07	3.87937e+07	170.443	0.00582
	Genotype	143	8.08134e+06	56512.9	1.367	0.03135
	Environment X Genotype	143	7.91257e+06	55332.7	1.49866	0.21145
	Pooled Error	286	1.05596e+07	36921.5
	Total	575	6.38024e+07
HPW	Environment	1	680.679	680.679	0.406	0.58918
	Genotype	143	17294.4	120.94	1.127	0.23841
	Environment X Genotype	143	15350.6	107.347	1.612	0.00036
	Pooled Error	286	19050.2	66.609
	Total	575	55728.3
HSW	Environment	1	1040.53	1040.53	1.563	0.33767
	Genotype	143	4557.9	31.873	1.007	0.48381
	Environment X Genotype	143	4527.01	31.657	1.787	2e-05
	Pooled Error	286	5065.28	17.711
	Total	575	16522.1
SP	Environment	1	7696.37	7696.37	3.789	0.19096
	Genotype	143	7677	53.685	0.809	0.8972
	Environment X Genotype	143	9492.46	66.381	1.663	0.00016
	Pooled Error	286	11418.2	39.924
	Total	575	40346.1
SCMR	Environment	1	1948.92	1948.92	4.431	0.16993
	Genotype	143	6717.68	46.977	1.057	0.37124
	Environment X Genotype	143	6357.85	44.46	1.791	2e-05
	Pooled Error	286	7099	24.822
	Total	575	23003.1
Oil content	Environment	1	470.492	470.492	0.416	0.58494
	Genotype	143	4494.84	31.432	2.456	0
	Environment X Genotype	143	1830.26	12.799	1.1	0.2483
	Pooled Error	286	2720.25	9.511
	Total	575	12382.4
Protein content	Environment	1	1.079	2.079	0.006	0.94738
	Genotype	143	746.015	5.217	15.043	0
	Environment X Genotype	143	382.596	2.6755	1.81267	1
	Pooled Error	286	422.18	1.476
	Total	575	1607.51
Linoleic acid	Environment	1	0.66	23.66	0.009	0.93477
	Genotype	143	14176.1	99.133	8.238	0
	Environment X Genotype	143	3720.91	26.0204	0.499	1
	Pooled Error	286	4893	17.1084
	Total	575	22945
Oleic acid	Environment	1	526.315	526.315	28.2059	0.51748
	Genotype	143	19701.9	137.776	8.282	0
	Environment X Genotype	143	4379	30.6224	0.42	1
	Pooled Error	286	5336.68	18.6597
	Total	575	35678.1
dF: degree of freedom, SP: Shelling Percentage, SCMR: SPAD Chlorophyll Meter Reading, HSW: 100 seed weight (g), HPW: 100 pod weight (g)
