# Supplementary material for: Genome-Wide Mapping of Quantitative Trait Loci for Yield-Attributing Traits of Peanut
Source: Genes (Basel). 2024 Jan 23;15(2):140. doi: 10.3390/genes15020140 (PMC10888419; doi:10.3390/genes15020140)
Supplement: Supplementary file 1 [file genes-15-00140-s001.zip › Supplementary table S3.xlsx]

## Sheet: Supplementary table S3 
Supplementary Table S3: Threshold LOD determined by permutation run 1000 times for each trait separately
Traits	Location	Permutation	Threshold_LR	LOD
Pod yield	E1	1000	44.21	9.61
Pod yield	E2	1000	21.16	4.6
Haulm yld	E1	1000	16.652	3.62
Haulm yld	E2	1000	24.75	5.38
HPW	E1	1000	17.09	3.71
HPW	E2	1000	19.98	4.34
HSW	E1	1000	17.18	3.73
HSW	E2	1000	17.21	3.74
SP	E1	1000	17.39	3.78
SP	E2	1000	17.86	3.88
SCMR	E1	1000	17.1	3.71
SCMR	E2	1000	16.16	3.51
Oil content	E1	1000	13.8	3
Oil content	E2	1000	13.92	3.02
Protein content	E1	1000	15.23	3.31
Protein content	E2	1000	14.12	3.06
Linoleic acid	E1	1000	16.23	3.52
Linoleic acid	E2	1000	15.31	3.31
Oleic acid	E1	1000	17.12	3.72
Oleic acid	E2	1000	17.3	3.76
E1: Environment ICRISAT, E2: Environment Kadiri, SP: Shelling Percentage, SCMR: SPAD Chlorophyll Meter Reading, HPW: 100 pod weight (g), HSW: 100 seed weight (g),LOD: Logarithm of Odd, LR: Likelihood ratio
