# Supplementary material for: Genome-Wide Mapping of Quantitative Trait Loci for Yield-Attributing Traits of Peanut
Source: Genes (Basel). 2024 Jan 23;15(2):140. doi: 10.3390/genes15020140 (PMC10888419; doi:10.3390/genes15020140)
Supplement: Supplementary file 1 [file genes-15-00140-s001.zip › Supplementary table S4.xlsx]

## Sheet: Supplementary table S4
Supplementary Table S4: List of epistatic QTLs for yield and quality-related traits across two environments, identified by ICIMapping
Trait	Environment	Chr_int_1	Marker_interval_1	Chr_int_2	Marker_interval_2	LOD	PVE(%)	Add_1	Add_2	Add_by_Add
Haulm yield	E1	10-70	S10_59485704-S10_30157127	10-90	S10_25040856-S10_110365770	3.227	16.9978	-183.15	181.793	-209.305
Haulm yield	E1	12-55	S12_108184705-S12_78094397	12-80	S12_10492485-S12_10221184	3.0167	17.1108	175.22	-166.707	-184.496
Haulm yield	E1	12-50	S12_108184705-S12_78094397	17-20	S17_84900402-S17_99156732	3.3897	16.6996	201.885	-180.541	-203.019
Haulm yield	E2	12-95	S12_50276194-S12_51291718	14-15	S14_33925511-S14_10407519	3.0807	14.9529	19.3715	-50.7376	-73.3448
Haulm yield	E1	17-85	S17_3662930-S17_132203910	18-65	S18_113041088-S18_7207562	3.102	17.0131	-199.85	166.086	-210.44
Haulm yield	E1	2-15	S2_5665968-S2_93498904	3-130	S3_651187-S3_92510877	8.9735	54.8438	-127.657	-280.894	160.064
Haulm yield	E1	2-5	S2_67500914-S2_2996502	7-45	S7_46373067-S7_61785378	3.6976	20.8153	-144.455	168.462	-146.777
Haulm yield	E2	2-20	S2_7491226-S2_490986	4-25	S4_44844465-S4_44913225	3.2551	19.2498	-46.0166	91.0348	-151.635
Haulm yield	E2	2-75	S2_487214-S2_976694	17-75	S17_130899412-S17_130502998	3.5898	13.8781	2.5721	27.2345	-74.903
Haulm yield	E2	2-40	S2_9257824-S2_43711594	10-75	S10_84110310-S10_98532081	3.5162	11.8685	-26.1099	41.9834	-81.2027
Haulm yield	E1	3-130	S3_651187-S3_92510877	17-15	S17_49410807-S17_12206146	7.2489	51.0511	-267.262	-144.896	147.872
Haulm yield	E1	3-130	S3_651187-S3_92510877	8-105	S8_28485866-S8_44127991	3.8127	43.0598	-244.379	167.096	-139.626
Haulm yield	E1	3-135	S3_651187-S3_92510877	11-110	S11_39665871-S11_32730341	3.3217	46.0907	-242.712	-168.599	125.814
Haulm yield	E2	3-25	S3_43266420-S3_130073177	8-10	S8_21761381-S8_8975254	3.0054	21.1705	31.1951	-98.6555	-154.607
Haulm yield	E1	8-105	S8_28485866-S8_44127991	10-35	S10_2749779-S10_12316750	3.3753	20.7573	177.681	-155.27	-212.191
Linoleic acid	E2	1-0	S1_72972850-S1_101768582	10-25	S10_1681926-S10_85553931	3.3089	18.7575	1.9861	2.106	4.3478
Linoleic acid	E2	10-25	S10_1681926-S10_85553931	19-30	S19_46150579-S19_98035324	3.026	26.737	0.8918	2.778	4.3003
Oil content	E1	1-5	S1_72972850-S1_101768582	17-15	S17_49410807-S17_12206146	4.7726	28.233	0.8997	0.3229	1.9514
Oil content	E1	1-5	S1_72972850-S1_101768582	3-90	S3_642172-S3_135146302	4.0932	21.8556	0.9552	0.6203	1.3483
Oil content	E2	12-105	S12_94041831-S12_112245066	20-25	S20_114142913-S20_33129144	3.7357	17.8581	1.3458	0.5734	1.6417
Oil content	E2	17-55	S17_126182672-S17_125978659	18-5	S18_84788275-S18_119714173	3.1688	11.6334	1.852	0.4621	1.9106
Oil content	E2	2-80	S2_976694-S2_97934115	20-25	S20_114142913-S20_33129144	6.2871	16.889	1.5234	-0.0226	1.719
Oil content	E1	8-40	S8_24887616-S8_13170357	17-5	S17_90329077-S17_30930523	3.0662	14.7999	-2.0372	-0.4522	2.2622
Oil content	E1	8-165	S8_51397018-S8_50053613	10-75	S10_84110310-S10_98532081	3.0474	12.5195	0.8068	-0.1418	0.868
Oleic acid	E1	1-70	S1_91692650-S1_92341723	18-0	S18_73550604-S18_84788275	4.3884	13.0782	2.9786	0.551	4.5781
Oleic acid	E1	1-90	S1_42913040-S1_7351534	3-35	S3_56977441-S3_140336025	3.2709	17.3701	0.1696	3.4756	3.9679
Oleic acid	E1	1-90	S1_42913040-S1_7351534	20-25	S20_114142913-S20_33129144	3.5933	15.7461	1.0925	2.23	4.5698
Oleic acid	E1	1-85	S1_100397877-S1_100719962	1-95	S1_42913040-S1_7351534	3.9084	16.006	-2.0763	-0.3129	-3.786
Oleic acid	E2	11-70	S11_40841990-S11_61973489	17-50	S17_73699170-S17_96797775	3.0823	13.7584	-0.4839	-0.1271	-2.4901
Oleic acid	E1	6-20	S6_2818988-S6_1562649	8-25	S8_11396515-S8_31792553	8.5496	50.0821	1.4473	-0.4758	-5.0817
Oleic acid	E2	6-15	S6_2818988-S6_1562649	6-55	S6_52019041-S6_104140393	3.1618	13.1308	0.6742	1.7603	2.6552
Pod yield	E2	1-95	S1_42913040-S1_7351534	3-115	S3_651187-S3_92510877	4.1053	34.0919	73.6485	-83.932	-128.906
Pod yield	E2	1-95	S1_42913040-S1_7351534	5-20	S5_2473783-S5_4084759	3.5915	25.4794	119.311	86.2867	124.904
Pod yield	E2	11-20	S11_68423744-S11_60327353	14-60	S14_53230146-S14_137898880	3.2207	28.1123	-97.8514	78.1239	-132.558
Pod yield	E2	3-130	S3_651187-S3_92510877	5-25	S5_4084759-S5_1315155	3.8639	38.483	-67.1769	85.1584	-146.242
Pod yield	E2	4-55	S4_123479751-S4_123428232	13-85	S13_13970173-S13_542125	4.1097	28.3863	78.4601	91.6129	126.69
Pod yield	E2	4-55	S4_123479751-S4_123428232	14-60	S14_53230146-S14_137898880	3.0891	24.9658	69.0104	39.3092	123.731
Pod yield	E2	5-25	S5_4084759-S5_1315155	14-60	S14_53230146-S14_137898880	3.4643	24.9262	100.614	87.7167	133.944
Pod yield	E2	7-30	S7_14994839-S7_59326452	12-40	S12_2785429-S12_108184704	3.6261	27.2351	44.2652	-68.4474	-100.204
Pod yield	E2	7-30	S7_14994839-S7_59326452	19-5	S19_7431340-S19_46150573	4.1863	25.1625	96.8337	72.0313	118.262
Protein content	E2	1-95	S1_42913040-S1_7351534	11-90	S11_120424856-S11_16444894	19.96	61.5985	-1.0786	-1.0706	-1.2119
Protein content	E2	1-95	S1_42913040-S1_7351534	16-120	S16_8231918-S16_2332048	19.9933	61.2216	-1.05	-1.092	-1.1884
Protein content	E2	10-15	S10_1681926-S10_85553931	15-65	S15_110144981-S15_115531447	13.1103	60.9564	0.9861	-1.1842	1.0255
Protein content	E2	13-20	S13_8939339-S13_9731052	15-70	S15_29198666-S15_149838968	14.6526	48.3116	1.3377	-1.3831	1.3895
Protein content	E2	17-115	S17_111309336-S17_132388710	20-5	S20_2618069-S20_3174014	13.528	61.2007	-1.0636	0.9969	1.1448
Protein content	E2	2-80	S2_976694-S2_97934115	18-25	S18_134813874-S18_51822496	16.5413	61.4589	-0.9894	-1.1368	-1.1005
Protein content	E2	2-90	S2_3745189-S2_99500481	14-60	S14_53230146-S14_137898880	15.6597	60.9704	1.1778	-1.0444	1.0662
Protein content	E2	2-90	S2_3745189-S2_99500481	7-20	S7_64824806-S7_32035744	13.5891	50.0422	1.4635	-1.2797	1.3454
Protein content	E2	2-95	S2_3745189-S2_99500481	2-110	S2_98940172-S2_99506684	19.8112	60.9564	1.101	-1.0127	1.1373
Protein content	E2	4-50	S4_46741949-S4_123479795	6-30	S6_1562649-S6_1630272	8.5435	55.1085	-1.2381	1.1586	1.1936
Protein content	E2	9-80	S9_119690024-S9_118620815	11-100	S11_83599034-S11_99765687	12.1846	49.8398	-1.3342	1.325	1.4363
SP	E1	10-15	S10_1681926-S10_85553931	13-30	S13_105244823-S13_105626854	3.0917	39.802	2.3573	-1.6841	-3.1533
SP	E1	2-35	S2_76529-S2_81969894	3-120	S3_651187-S3_92510877	3.1743	66.7836	0.4567	0.3303	-5.3812
SP	E1	3-125	S3_651187-S3_92510877	8-25	S8_11396515-S8_31792553	4.273	72.6123	-1.1706	1.1062	-4.9887
SP	E1	3-125	S3_651187-S3_92510877	10-15	S10_1681926-S10_85553931	4.8239	69.4691	-0.2957	-0.5389	5.1963
SP	E1	3-120	S3_651187-S3_92510877	17-25	S17_32203546-S17_10166421	15.7241	67.3043	-0.2301	0.9606	-5.157
SP	E1	3-20	S3_126498311-S3_97789115	3-125	S3_651187-S3_92510877	13.1338	62.3001	0.5351	0.5183	5.6557
SP	E1	3-70	S3_143201567-S3_136241625	11-85	S11_137126370-S11_132972837	13.2648	51.1327	0.032	-0.5656	4.3363
SP	E1	4-40	S4_19419945-S4_1847901	9-60	S9_78467391-S9_101076984	3.1776	15.9381	2.3281	1.4217	4.6751
SP	E2	4-0	S4_123767370-S4_3080884	19-70	S19_1379584-S19_147764990	3.0258	15.7537	0.4143	-0.925	-2.1427
SP	E2	4-0	S4_123767370-S4_3080884	11-65	S11_141546988-S11_40841990	3.1575	12.8954	-0.3758	1.5347	1.9452
SP	E1	5-85	S5_123427655-S5_123430833	12-105	S12_94041831-S12_112245066	3.0307	11.7295	-0.5688	-1.0842	-2.3245
SP	E2	5-80	S5_112155816-S5_125293525	8-120	S8_37430247-S8_37441082	3.5052	14.5101	2.4252	2.4253	3.032
SP	E2	5-40	S5_6822731-S5_107571252	5-80	S5_112155816-S5_125293525	3.0011	14.4619	2.4601	2.1711	3.0412
SP	E2	6-40	S6_105864596-S6_67645703	7-35	S7_59326452-S7_46373067	3.2443	12.2237	-0.1405	-0.32	-1.837
SCMR	E2	14-65	S14_53230146-S14_137898880	19-25	S19_46150579-S19_98035324	3.3809	15.8843	0.8025	0.3913	2.0558
SCMR	E1	3-35	S3_56977441-S3_140336025	5-110	S5_123476421-S5_123435499	3.0065	22.8505	-0.5779	-0.4352	-1.7168
SCMR	E2	4-70	S4_123476421-S4_123435499	19-25	S19_46150579-S19_98035324	3.7852	15.7876	0.8597	-0.7505	1.726
SCMR	E2	4-65	S4_123435467-S4_123476409	12-35	S12_2662539-S12_1958148	3.4859	13.6245	-0.0886	0.3414	1.4605
SCMR	E2	5-105	S5_123435467-S5_123476409	12-35	S12_2662539-S12_1958148	3.1231	11.8565	-0.252	0.4272	1.3763
SCMR	E1	6-25	S6_2818988-S6_1562649	11-20	S11_68423744-S11_60327353	3.0341	22.4377	-0.8637	0.3212	1.9673
SCMR	E1	8-55	S8_18224013-S8_27217002	13-95	S13_313292-S13_39528477	4.1086	15.9421	0.1042	0.0059	1.5479
SCMR	E2	8-0	S8_8445027-S8_20525783	11-30	S11_123948718-S11_117115846	3.1123	12.9712	0.012	0.3518	1.6456
HSW	E1	13-80	S13_13970173-S13_542125	16-95	S16_111846599-S16_128684610	3.0538	14.7996	2.2305	3.1535	4.1271
HSW	E1	2-5	S2_67500914-S2_2996502	5-35	S5_41066031-S5_6822731	3.0486	9.3175	-3.2036	3.7635	-4.379
HSW	E1	5-5	S5_114953426-S5_2473783	8-145	S8_47443305-S8_38764756	3.3115	20.4814	0.4319	-2.1247	-3.4697
HSW	E1	8-120	S8_37430247-S8_37441082	20-45	S20_59099810-S20_29566715	4.1774	12.8112	-0.8289	-1.379	-2.8532
E1: Environment ICRISAT, E2: Environment Kadiri, SP: Shelling Percentage, SCMR: SPAD Chlorophyll Meter Reading, HSW: 100 seed weight (g), LOD: Logarithm of Odd, PVE : Phenotypic Variance Explained (%)
